# Supplementary material for: Antiviral Properties of Chemical Inhibitors of Cellular Anti-Apoptotic Bcl-2 Proteins
Source: Viruses. 2017 Sep 25;9(10):271. doi: 10.3390/v9100271 (PMC5691623; doi:10.3390/v9100271)
Supplement: Supplementary file 1 [file viruses-09-00271-s001.zip]

Archive with 4 entries (4 files):
- Supplemental Figs.docx
- Legends for supplementary videos.docx
- Movie_S2_Pa02C_SFV_ABT-263.avi
- Movie_S1_Pa02C_SFV_DMSO.avi
